# Supplementary material for: The Impact of Maternal Dietary Avoidance During Breastfeeding on Physical Growth and Social–Emotional Development in Infants with Food Allergies: A Prospective Cohort Study
Source: Children (Basel). 2026 Apr 27;13(5):603. doi: 10.3390/children13050603 (PMC13204089; doi:10.3390/children13050603)
Supplement: Supplementary file 1 [file children-13-00603-s001.zip]

Archive with 1 entries (1 files):
- children-4246594-supplementary.pdf
